# Supplementary material for: Activity-Based Protein Profiling Reveals Mitochondrial Oxidative Enzyme Impairment and Restoration in Diet-Induced Obese Mice
Source: PLoS One. 2012 Oct 24;7(10):e47996. doi: 10.1371/journal.pone.0047996 (PMC3480472; doi:10.1371/journal.pone.0047996)
Supplement: Table S1 — A complete list of the 293 distinct ATP-ABP-labeled proteins identified by LC-MS analysis. (XLSX) [file pone.0047996.s001.xlsx]

## Sheet: Sheet1
Supplemetary table S1
protein_ID
3HIDH_MOUSE
AATM_MOUSE
ABCB7_MOUSE
ABCB8_MOUSE
ABEC2_MOUSE
ACAD9_MOUSE
ACADL_MOUSE
ACADM_MOUSE
ACADS_MOUSE
ACADV_MOUSE
ACD10_MOUSE
ACDSB_MOUSE
ACO10_MOUSE
ACO13_MOUSE
ACON_MOUSE
ACOT2_MOUSE
ACOT9_MOUSE
ACPM_MOUSE
ACS2L_MOUSE
ACSF3_MOUSE
ACSL1_MOUSE
ACSL6_MOUSE
ACTA_MOUSE
ACTBL_MOUSE
ACTB_MOUSE
ACTN1_MOUSE
ACTN2_MOUSE
ACTN3_MOUSE
ACTS_MOUSE
ADCK3_MOUSE
ADT1_MOUSE
ADT2_MOUSE
AFG32_MOUSE
AIFM1_MOUSE
AL4A1_MOUSE
ALDH2_MOUSE
ALDOA_MOUSE
AMPD1_MOUSE
AMPL_MOUSE
ANXA2_MOUSE
ANXA6_MOUSE
CISD1_MOUSE
CISY_MOUSE
CO1A1_MOUSE
CO1A2_MOUSE
CO3A1_MOUSE
CO4A2_MOUSE
EFTU_MOUSE
APOOL_MOUSE
APOO_MOUSE
ARP3B_MOUSE
AT1A1_MOUSE
AT1A2_MOUSE
AT2A1_MOUSE
AT2A3_MOUSE
AT5F1_MOUSE
AT5G1_MOUSE
ATAD3_MOUSE
ATLA2_MOUSE
ATP5H_MOUSE
ATP5J_MOUSE
ATP5L_MOUSE
ATP8_MOUSE
ATPA_MOUSE
ATPB_MOUSE
ATPG_MOUSE
ATPK_MOUSE
ATPO_MOUSE
AUHM_MOUSE
BPHL_MOUSE
BR44_MOUSE
C109A_MOUSE
C1QBP_MOUSE
C560_MOUSE
CAC1S_MOUSE
CACP_MOUSE
CARKD_MOUSE
CASQ1_MOUSE
CH60_MOUSE
CHCH3_MOUSE
CLYBL_MOUSE
CMC1_MOUSE
CMC2_MOUSE
CO6A1_MOUSE
COQ3_MOUSE
COQ6_MOUSE
COQ9_MOUSE
COX2_MOUSE
COX41_MOUSE
COX5A_MOUSE
COX5B_MOUSE
COX6C_MOUSE
COX8B_MOUSE
CP27A_MOUSE
CPT1A_MOUSE
CPT1B_MOUSE
CPT2_MOUSE
CX6B1_MOUSE
CX7A1_MOUSE
CX7A2_MOUSE
CY1_MOUSE
D39U1_MOUSE
DECR_MOUSE
DESM_MOUSE
DHE3_MOUSE
DHSA_MOUSE
DHSB_MOUSE
DJC11_MOUSE
DLDH_MOUSE
D3D2_MOUSE
DSG1A_MOUSE
ECH1_MOUSE
ECHA_MOUSE
ECHB_MOUSE
ECHM_MOUSE
EF1A1_MOUSE
EF2_MOUSE
EHD2_MOUSE
ENOA_MOUSE
ENOB_MOUSE
ENPL_MOUSE
ES1_MOUSE
ETFA_MOUSE
ETFB_MOUSE
ETFD_MOUSE
F162A_MOUSE
FABP5_MOUSE
FUMH_MOUSE
FUND2_MOUSE
G3P_MOUSE
GFAP_MOUSE
GPDM_MOUSE
GRP75_MOUSE
GSTK1_MOUSE
H4_MOUSE
HBA_MOUSE
HBB1_MOUSE
HCD2_MOUSE
HCDH_MOUSE
HHATL_MOUSE
HIBCH_MOUSE
HMGCL_MOUSE
IDH3A_MOUSE
IDH3G_MOUSE
IDHC_MOUSE
IDHP_MOUSE
IP6K2_MOUSE
IMMT_MOUSE
ISC2A_MOUSE
IVD_MOUSE
JPH2_MOUSE
K6PF_MOUSE
KAD1_MOUSE
KAD3_MOUSE
KCRM_MOUSE
KCRS_MOUSE
KPYM_MOUSE
L2HDH_MOUSE
LDB3_MOUSE
LDHA_MOUSE
LETM1_MOUSE
LMNA_MOUSE
LONM_MOUSE
LPPRC_MOUSE
M2OM_MOUSE
M3K9_MOUSE
MAON_MOUSE
MCAT_MOUSE
MCCA_MOUSE
MDHM_MOUSE
MLRS_MOUSE
MMSA_MOUSE
MPCP_MOUSE
MTCH2_MOUSE
MUTA_MOUSE
MYBPH_MOUSE
MYH11_MOUSE
MYH1_MOUSE
MYH3_MOUSE
MYH4_MOUSE
MYH6_MOUSE
MYH7B_MOUSE
MYH7_MOUSE
MYH8_MOUSE
MYL1_MOUSE
MYL6_MOUSE
MYOM1_MOUSE
MYOZ1_MOUSE
MYP0_MOUSE
MYPC2_MOUSE
NB5R1_MOUSE
NDKB_MOUSE
NDUA2_MOUSE
NDUA3_MOUSE
NDUA4_MOUSE
NDUA5_MOUSE
NDUA6_MOUSE
NDUA7_MOUSE
NDUA8_MOUSE
NDUA9_MOUSE
NDUAA_MOUSE
NDUAC_MOUSE
NDUAD_MOUSE
NDUB4_MOUSE
NDUB5_MOUSE
NDUB7_MOUSE
NDUB8_MOUSE
NDUB9_MOUSE
NDUBA_MOUSE
NDUBB_MOUSE
NDUC2_MOUSE
NDUS1_MOUSE
NDUS2_MOUSE
NDUS3_MOUSE
NDUS6_MOUSE
NDUS7_MOUSE
NDUS8_MOUSE
NDUV1_MOUSE
NDUV2_MOUSE
NIPS2_MOUSE
NMNA3_MOUSE
ODO1_MOUSE
ODO2_MOUSE
ODP2_MOUSE
ODPA_MOUSE
ODPB_MOUSE
ODPX_MOUSE
NT5D3_MOUSE
NU1M_MOUSE
NU5M_MOUSE
OAT_MOUSE
PHB2_MOUSE
PHB_MOUSE
OPA1_MOUSE
OPA3_MOUSE
PARL_MOUSE
PBIP1_MOUSE
PCCA_MOUSE
PCCB_MOUSE
PDK2_MOUSE
PDPR_MOUSE
PGAM2_MOUSE
PGES2_MOUSE
PGK1_MOUSE
PKP1_MOUSE
PLAK_MOUSE
PPA6_MOUSE
PRDX3_MOUSE
PREP_MOUSE
PYC_MOUSE
PYGM_MOUSE
QCR1_MOUSE
QCR2_MOUSE
QCR6_MOUSE
QCR7_MOUSE
QCR8_MOUSE
RAB10_MOUSE
RLA0_MOUSE
RT4I1_MOUSE
RTN2_MOUSE
S2542_MOUSE
SAM50_MOUSE
SCOT1_MOUSE
SCPDH_MOUSE
SODM_MOUSE
SUCA_MOUSE
SUCB1_MOUSE
SYLM_MOUSE
SYWM_MOUSE
TACO1_MOUSE
TBA1A_MOUSE
TBB2A_MOUSE
THIL_MOUSE
THIM_MOUSE
THTM_MOUSE
TIM44_MOUSE
TIM50_MOUSE
TM143_MOUSE
TM38A_MOUSE
TNNC2_MOUSE
TNNI2_MOUSE
TNNT3_MOUSE
TPM1_MOUSE
TPM2_MOUSE
TRAP1_MOUSE
UCP1_MOUSE
UCP3_MOUSE
UCRI_MOUSE
UQCC_MOUSE
USMG5_MOUSE
VDAC1_MOUSE
VDAC2_MOUSE
VDAC3_MOUSE
